# Supplementary material for: Dataset and GIS toolbox for modeling potential tree belt functions
Source: Data Brief. 2018 Aug 8;20:326–32. doi: 10.1016/j.dib.2018.08.005 (PMC6111056; doi:10.1016/j.dib.2018.08.005)
Supplement: Supplementary file 2 — Supplementary material [file mmc2.zip]

Archive with 75 entries (71 files):
- Data_in_Brief_TBM_toolbox/spatial data/
- Data_in_Brief_TBM_toolbox/spatial data/input/
- Data_in_Brief_TBM_toolbox/spatial data/input/All_lines.CPG
- Data_in_Brief_TBM_toolbox/spatial data/input/All_lines.dbf
- Data_in_Brief_TBM_toolbox/spatial data/input/All_lines.prj
- Data_in_Brief_TBM_toolbox/spatial data/input/All_lines.sbn
- Data_in_Brief_TBM_toolbox/spatial data/input/All_lines.sbx
- Data_in_Brief_TBM_toolbox/spatial data/input/All_lines.shp
- Data_in_Brief_TBM_toolbox/spatial data/input/All_lines.shp.xml
- Data_in_Brief_TBM_toolbox/spatial data/input/All_lines.shx
- Data_in_Brief_TBM_toolbox/spatial data/input/DEM.tfw
- Data_in_Brief_TBM_toolbox/spatial data/input/DEM.tif
- Data_in_Brief_TBM_toolbox/spatial data/input/DEM.tif.aux.xml
- Data_in_Brief_TBM_toolbox/spatial data/input/DEM.tif.ovr
- Data_in_Brief_TBM_toolbox/spatial data/input/Land_cover.CPG
- Data_in_Brief_TBM_toolbox/spatial data/input/Land_cover.dbf
- Data_in_Brief_TBM_toolbox/spatial data/input/Land_cover.prj
- Data_in_Brief_TBM_toolbox/spatial data/input/Land_cover.sbn
- Data_in_Brief_TBM_toolbox/spatial data/input/Land_cover.sbx
- Data_in_Brief_TBM_toolbox/spatial data/input/Land_cover.shp
- Data_in_Brief_TBM_toolbox/spatial data/input/Land_cover.shp.xml
- Data_in_Brief_TBM_toolbox/spatial data/input/Land_cover.shx
- Data_in_Brief_TBM_toolbox/spatial data/output/
- Data_in_Brief_TBM_toolbox/spatial data/output/Landscape_diversity.cpg
- Data_in_Brief_TBM_toolbox/spatial data/output/Landscape_diversity.dbf
- Data_in_Brief_TBM_toolbox/spatial data/output/Landscape_diversity.prj
- Data_in_Brief_TBM_toolbox/spatial data/output/Landscape_diversity.sbn
- Data_in_Brief_TBM_toolbox/spatial data/output/Landscape_diversity.sbx
- Data_in_Brief_TBM_toolbox/spatial data/output/Landscape_diversity.shp
- Data_in_Brief_TBM_toolbox/spatial data/output/Landscape_diversity.shp.xml
- Data_in_Brief_TBM_toolbox/spatial data/output/Landscape_diversity.shx
- Data_in_Brief_TBM_toolbox/spatial data/output/Plot_size.cpg
- Data_in_Brief_TBM_toolbox/spatial data/output/Plot_size.dbf
- Data_in_Brief_TBM_toolbox/spatial data/output/Plot_size.prj
- Data_in_Brief_TBM_toolbox/spatial data/output/Plot_size.sbn
- Data_in_Brief_TBM_toolbox/spatial data/output/Plot_size.sbx
- Data_in_Brief_TBM_toolbox/spatial data/output/Plot_size.shp
- Data_in_Brief_TBM_toolbox/spatial data/output/Plot_size.shp.xml
- Data_in_Brief_TBM_toolbox/spatial data/output/Plot_size.shx
- Data_in_Brief_TBM_toolbox/spatial data/output/Prevailing_wind_directions.cpg
- Data_in_Brief_TBM_toolbox/spatial data/output/Prevailing_wind_directions.dbf
- Data_in_Brief_TBM_toolbox/spatial data/output/Prevailing_wind_directions.prj
- Data_in_Brief_TBM_toolbox/spatial data/output/Prevailing_wind_directions.sbn
- Data_in_Brief_TBM_toolbox/spatial data/output/Prevailing_wind_directions.sbx
- Data_in_Brief_TBM_toolbox/spatial data/output/Prevailing_wind_directions.shp
- Data_in_Brief_TBM_toolbox/spatial data/output/Prevailing_wind_directions.shp.xml
- Data_in_Brief_TBM_toolbox/spatial data/output/Prevailing_wind_directions.shx
- Data_in_Brief_TBM_toolbox/spatial data/output/Slope_conditions.cpg
- Data_in_Brief_TBM_toolbox/spatial data/output/Slope_conditions.dbf
- Data_in_Brief_TBM_toolbox/spatial data/output/Slope_conditions.prj
- Data_in_Brief_TBM_toolbox/spatial data/output/Slope_conditions.sbn
- Data_in_Brief_TBM_toolbox/spatial data/output/Slope_conditions.sbx
- Data_in_Brief_TBM_toolbox/spatial data/output/Slope_conditions.shp
- Data_in_Brief_TBM_toolbox/spatial data/output/Slope_conditions.shp.xml
- Data_in_Brief_TBM_toolbox/spatial data/output/Slope_conditions.shx
- Data_in_Brief_TBM_toolbox/spatial data/output/Solar_conditions.cpg
- Data_in_Brief_TBM_toolbox/spatial data/output/Solar_conditions.dbf
- Data_in_Brief_TBM_toolbox/spatial data/output/Solar_conditions.prj
- Data_in_Brief_TBM_toolbox/spatial data/output/Solar_conditions.sbn
- Data_in_Brief_TBM_toolbox/spatial data/output/Solar_conditions.sbx
- Data_in_Brief_TBM_toolbox/spatial data/output/Solar_conditions.shp
- Data_in_Brief_TBM_toolbox/spatial data/output/Solar_conditions.shp.xml
- Data_in_Brief_TBM_toolbox/spatial data/output/Solar_conditions.shx
- Data_in_Brief_TBM_toolbox/spatial data/output/Tree_Belt_Functions_database_(TBF).cpg
- Data_in_Brief_TBM_toolbox/spatial data/output/Tree_Belt_Functions_database_(TBF).dbf
- Data_in_Brief_TBM_toolbox/spatial data/output/Tree_Belt_Functions_database_(TBF).prj
- Data_in_Brief_TBM_toolbox/spatial data/output/Tree_Belt_Functions_database_(TBF).sbn
- Data_in_Brief_TBM_toolbox/spatial data/output/Tree_Belt_Functions_database_(TBF).sbx
- Data_in_Brief_TBM_toolbox/spatial data/output/Tree_Belt_Functions_database_(TBF).shp
- Data_in_Brief_TBM_toolbox/spatial data/output/Tree_Belt_Functions_database_(TBF).shp.xml
- Data_in_Brief_TBM_toolbox/spatial data/output/Tree_Belt_Functions_database_(TBF).shx
- Data_in_Brief_TBM_toolbox/TBM toolbox three versions/
- Data_in_Brief_TBM_toolbox/TBM toolbox three versions/Tree Belt Modeling Tools_10.2.tbx
- Data_in_Brief_TBM_toolbox/TBM toolbox three versions/Tree Belt Modeling Tools_10.3.tbx
- Data_in_Brief_TBM_toolbox/TBM toolbox three versions/Tree Belt Modeling Tools_10.5.tbx
