# Supplementary material for: Dataset and GIS toolbox for modeling potential tree belt functions
Source: Data Brief. 2018 Aug 8;20:326–32. doi: 10.1016/j.dib.2018.08.005 (PMC6111056; doi:10.1016/j.dib.2018.08.005)
Supplement: Supplementary file 2 — Supplementary material [file mmc2.zip › Data_in_Brief_TBM_toolbox/spatial data/input/All_lines.prj]

PROJCS["ETRS_1989_Poland_CS92",GEOGCS["GCS_ETRS_1989",DATUM["D_ETRS_1989",SPHEROID["GRS_1980",6378137.0,298.257222101]],PRIMEM["Greenwich",0.0],UNIT["Degree",0.0174532925199433]],PROJECTION["Transverse_Mercator"],PARAMETER["False_Easting",500000.0],PARAMETER["False_Northing",-5300000.0],PARAMETER["Central_Meridian",19.0],PARAMETER["Scale_Factor",0.9993],PARAMETER["Latitude_Of_Origin",0.0],UNIT["Meter",1.0]]
