# Supplementary material for: Dataset and GIS toolbox for modeling potential tree belt functions
Source: Data Brief. 2018 Aug 8;20:326–32. doi: 10.1016/j.dib.2018.08.005 (PMC6111056; doi:10.1016/j.dib.2018.08.005)
Supplement: Supplementary file 2 — Supplementary material [file mmc2.zip › Data_in_Brief_TBM_toolbox/spatial data/input/All_lines.shp.xml]

<?xml version="1.0" encoding="UTF-8"?>
<metadata xml:lang="pl"><Esri><CreaDate>20170321</CreaDate><CreaTime>15095000</CreaTime><SyncOnce>FALSE</SyncOnce><DataProperties><lineage><Process Name="Define Projection" ToolSource="C:\Program Files (x86)\ArcGIS\ArcToolbox\Toolboxes\Data Management Tools.tbx\DefineProjection" Date="20110505" Time="135447">DefineProjection "D:\EGiB\dane EGiB\Powiat Kościański\Powiat Kościan\GESDZICopy.shp" PROJCS['PUWG_1965_Strefa_IV',GEOGCS['GCS_Pulkovo_1942',DATUM['D_Pulkovo_1942',SPHEROID['Krasovsky_1940',6378245.0,298.3]],PRIMEM['Greenwich',0.0],UNIT['Degree',0.0174532925199433]],PROJECTION['Double_Stereographic'],PARAMETER['False_Easting',3703000.0],PARAMETER['False_Northing',5627000.0],PARAMETER['Central_Meridian',16.67222222222222],PARAMETER['Scale_Factor',0.9998],PARAMETER['Latitude_Of_Origin',51.67083333333333],UNIT['Meter',1.0]] "D:\EGiB\dane EGiB\Powiat Kościański\Powiat Kościan\GESDZICopy.shp"</Process><Process ToolSource="c:\program files (x86)\arcgis\desktop10.2\ArcToolbox\Toolboxes\Data Management Tools.tbx\Merge" Date="20150413" Time="142030">Merge dzialki_Clip;Export_Output_2 C:\Users\Paula&amp;Kasia\Documents\ArcGIS\Default.gdb\dzialki_Clip_Merge "IG5 "IG5" true true false 22 Text 0 0 ,First,#,dzialki_Clip,IG5,-1,-1;IPDZ "IPDZ" true true false 2 Short 0 0 ,First,#,dzialki_Clip,IPDZ,-1,-1;ISW "ISW" true true false 32 Text 0 0 ,First,#,dzialki_Clip,ISW,-1,-1;KAD "KAD" true true false 6 Text 0 0 ,First,#,dzialki_Clip,KAD,-1,-1;KRG_D "KRG_D" true true false 127 Text 0 0 ,First,#,dzialki_Clip,KRG_D,-1,-1;KRG_N "KRG_N" true true false 49 Text 0 0 ,First,#,dzialki_Clip,KRG_N,-1,-1;MJS_D "MJS_D" true true false 1 Text 0 0 ,First,#,dzialki_Clip,MJS_D,-1,-1;MJS_N "MJS_N" true true false 18 Text 0 0 ,First,#,dzialki_Clip,MJS_N,-1,-1;MPD_D "MPD_D" true true false 67 Text 0 0 ,First,#,dzialki_Clip,MPD_D,-1,-1;MPD_N "MPD_N" true true false 1 Text 0 0 ,First,#,dzialki_Clip,MPD_N,-1,-1;NPD "NPD" true true false 13 Text 0 0 ,First,#,dzialki_Clip,NPD,-1,-1;NRI "NRI" true true false 24 Text 0 0 ,First,#,dzialki_Clip,NRI,-1,-1;PEW "PEW" true true false 8 Double 0 0 ,First,#,dzialki_Clip,PEW,-1,-1;ULI_D "ULI_D" true true false 6 Text 0 0 ,First,#,dzialki_Clip,ULI_D,-1,-1;ULI_N "ULI_N" true true false 36 Text 0 0 ,First,#,dzialki_Clip,ULI_N,-1,-1;XACCESS_L1 "XACCESS_L1" true true false 7 Text 0 0 ,First,#,dzialki_Clip,XACCESS_L1,-1,-1;XAREA "XAREA" true true false 8 Double 0 0 ,First,#,dzialki_Clip,XAREA,-1,-1;XCODE_C "XCODE_C" true true false 4 Long 0 0 ,First,#,dzialki_Clip,XCODE_C,-1,-1;XCODE_D "XCODE_D" true true false 7 Text 0 0 ,First,#,dzialki_Clip,XCODE_D,-1,-1;XCODE_N "XCODE_N" true true false 6 Text 0 0 ,First,#,dzialki_Clip,XCODE_N,-1,-1;XCREATION1 "XCREATION1" true true false 19 Text 0 0 ,First,#,dzialki_Clip,XCREATION1,-1,-1;XGEODESY_1 "XGEODESY_1" true true false 8 Double 0 0 ,First,#,dzialki_Clip,XGEODESY_1,-1,-1;XIDENTIFI1 "XIDENTIFI1" true true false 32 Text 0 0 ,First,#,dzialki_Clip,XIDENTIFI1,-1,-1;XMODIFICA1 "XMODIFICA1" true true false 19 Text 0 0 ,First,#,dzialki_Clip,XMODIFICA1,-1,-1;XNUMBER "XNUMBER" true true false 8 Text 0 0 ,First,#,dzialki_Clip,XNUMBER,-1,-1;XREMARKS "XREMARKS" true true false 127 Text 0 0 ,First,#,dzialki_Clip,XREMARKS,-1,-1;XS_ARKUSZ1 "XS_ARKUSZ1" true true false 1 Text 0 0 ,First,#,dzialki_Clip,XS_ARKUSZ1,-1,-1;XS_ARKUSZ2 "XS_ARKUSZ2" true true false 9 Text 0 0 ,First,#,dzialki_Clip,XS_ARKUSZ2,-1,-1;XS_JEDNOS1 "XS_JEDNOS1" true true false 14 Text 0 0 ,First,#,dzialki_Clip,XS_JEDNOS1,-1,-1;XS_JEDNOS2 "XS_JEDNOS2" true true false 8 Text 0 0 ,First,#,dzialki_Clip,XS_JEDNOS2,-1,-1;XS_OBRĘB_D "XS_OBRĘB_D" true true false 24 Text 0 0 ,First,#,dzialki_Clip,XS_OBRĘB_D,-1,-1;XS_OBRĘB_N "XS_OBRĘB_N" true true false 4 Text 0 0 ,First,#,dzialki_Clip,XS_OBRĘB_N,-1,-1;XS_PAŃSTW1 "XS_PAŃSTW1" true true false 6 Text 0 0 ,First,#,dzialki_Clip,XS_PAŃSTW1,-1,-1;XS_PAŃSTW2 "XS_PAŃSTW2" true true false 6 Text 0 0 ,First,#,dzialki_Clip,XS_PAŃSTW2,-1,-1;XS_POWIAT1 "XS_POWIAT1" true true false 14 Text 0 0 ,First,#,dzialki_Clip,XS_POWIAT1,-1,-1;XS_POWIAT2 "XS_POWIAT2" true true false 4 Text 0 0 ,First,#,dzialki_Clip,XS_POWIAT2,-1,-1;XS_WOJEWÓ1 "XS_WOJEWÓ1" true true false 25 Text 0 0 ,First,#,dzialki_Clip,XS_WOJEWÓ1,-1,-1;XS_WOJEWÓ2 "XS_WOJEWÓ2" true true false 2 Text 0 0 ,First,#,dzialki_Clip,XS_WOJEWÓ2,-1,-1;XSTATUS "XSTATUS" true true false 2 Short 0 0 ,First,#,dzialki_Clip,XSTATUS,-1,-1;XUSER_DES1 "XUSER_DES1" true true false 26 Text 0 0 ,First,#,dzialki_Clip,XUSER_DES1,-1,-1;XUSER_IDE1 "XUSER_IDE1" true true false 16 Text 0 0 ,First,#,dzialki_Clip,XUSER_IDE1,-1,-1;XUSER_NAME "XUSER_NAME" true true false 19 Text 0 0 ,First,#,dzialki_Clip,XUSER_NAME,-1,-1;XVERSION_1 "XVERSION_1" true true false 2 Short 0 0 ,First,#,dzialki_Clip,XVERSION_1,-1,-1;Shape_Length "Shape_Length" false true true 8 Double 0 0 ,First,#,dzialki_Clip,Shape_Length,-1,-1;Shape_Area "Shape_Area" false true true 8 Double 0 0 ,First,#,dzialki_Clip,Shape_Area,-1,-1;Ozn "Ozn" true true false 2 Text 0 0 ,First,#,Export_Output_2,Ozn,-1,-1;Numer_dzia "Numer_dzia" true true false 22 Text 0 0 ,First,#,Export_Output_2,Numer_dzia,-1,-1;Kod "Kod" true true false 16 Text 0 0 ,First,#,Export_Output_2,Kod,-1,-1;Powierzchn "Powierzchn" true true false 16 Double 6 15 ,First,#,Export_Output_2,Powierzchn,-1,-1;Pow_ew "Pow_ew" true true false 16 Double 6 15 ,First,#,Export_Output_2,Pow_ew,-1,-1;Pow_wyr "Pow_wyr" true true false 16 Double 6 15 ,First,#,Export_Output_2,Pow_wyr,-1,-1;jednostka_ "jednostka_" true true false 41 Text 0 0 ,First,#,Export_Output_2,jednostka_,-1,-1;obreb "obreb" true true false 22 Text 0 0 ,First,#,Export_Output_2,obreb,-1,-1;arkusz "arkusz" true true false 22 Text 0 0 ,First,#,Export_Output_2,arkusz,-1,-1;gdo_gid "gdo_gid" true true false 11 Double 0 11 ,First,#,Export_Output_2,gdo_gid,-1,-1;pow_obl_ha "pow_obl_ha" true true false 16 Double 6 15 ,First,#,Export_Output_2,pow_obl_ha,-1,-1;Nowy_numer "Nowy_numer" true true false 31 Text 0 0 ,First,#,Export_Output_2,Nowy_numer,-1,-1;Dotychczas "Dotychczas" true true false 31 Text 0 0 ,First,#,Export_Output_2,Dotychczas,-1,-1;Metoda_poz "Metoda_poz" true true false 31 Text 0 0 ,First,#,Export_Output_2,Metoda_poz,-1,-1;Numer_oper "Numer_oper" true true false 31 Text 0 0 ,First,#,Export_Output_2,Numer_oper,-1,-1;Pow_z_ewid "Pow_z_ewid" true true false 31 Text 0 0 ,First,#,Export_Output_2,Pow_z_ewid,-1,-1;Skala_symb "Skala_symb" true true false 31 Text 0 0 ,First,#,Export_Output_2,Skala_symb,-1,-1;Skala_sy_1 "Skala_sy_1" true true false 31 Text 0 0 ,First,#,Export_Output_2,Skala_sy_1,-1,-1;Numer_arku "Numer_arku" true true false 31 Text 0 0 ,First,#,Export_Output_2,Numer_arku,-1,-1;Numer_obre "Numer_obre" true true false 31 Text 0 0 ,First,#,Export_Output_2,Numer_obre,-1,-1;Miejscowos "Miejscowos" true true false 31 Text 0 0 ,First,#,Export_Output_2,Miejscowos,-1,-1;Ulica "Ulica" true true false 31 Text 0 0 ,First,#,Export_Output_2,Ulica,-1,-1;Numer_porz "Numer_porz" true true false 31 Text 0 0 ,First,#,Export_Output_2,Numer_porz,-1,-1;Uwagi "Uwagi" true true false 31 Text 0 0 ,First,#,Export_Output_2,Uwagi,-1,-1"</Process><Process ToolSource="c:\program files (x86)\arcgis\desktop10.2\ArcToolbox\Toolboxes\Data Management Tools.tbx\CalculateField" Date="20150413" Time="144440">CalculateField dzialki_Clip_Merge pow "Abs ( [pow] )" VB #</Process><Process ToolSource="c:\program files (x86)\arcgis\desktop10.2\ArcToolbox\Toolboxes\Data Management Tools.tbx\CalculateField" Date="20150413" Time="144455">CalculateField dzialki_Clip_Merge pow "Abs ( [pow] )" VB #</Process><Process ToolSource="c:\program files (x86)\arcgis\desktop10.2\ArcToolbox\Toolboxes\Data Management Tools.tbx\CalculateField" Date="20150413" Time="144604">CalculateField dzialki_Clip_Merge pow "Abs ( [pow] )" VB #</Process><Process ToolSource="c:\program files (x86)\arcgis\desktop10.3\ArcToolbox\Toolboxes\Data Management Tools.tbx\PolygonToLine" Date="20150909" Time="212841">PolygonToLine dzialki_obszar E:\umw\dzialki_linie.shp IDENTIFY_NEIGHBORS</Process><Process ToolSource="c:\program files (x86)\arcgis\desktop10.3\ArcToolbox\Toolboxes\Data Management Tools.tbx\CalculateField" Date="20150909" Time="231436">CalculateField katy\dziali_linie kierunek n VB "dim n\nif [BEARING] &gt;= 0  AND [BEARING] &lt; 11.25 then\nn = 1\nelseif [BEARING] =&gt; 78.75 AND [BEARING] &lt; 101.25 then\nn = 2\nelseif [BEARING] =&gt; 33.75 AND [BEARING] &lt; 56.25 then\nn = 3\nelseif [BEARING] =&gt; 123.75 AND [BEARING] &lt; 146.25 then\nn = 4\nelseif [BEARING] =&gt; 11.25 AND [BEARING] &lt; 33.75 then\nn = 5\nelseif [BEARING] =&gt; 56.25 AND [BEARING] &lt; 78.75 then\nn = 6\nelseif [BEARING] =&gt; 326.25 AND [BEARING] &lt; 348.75 then\nn = 7\nelseif [BEARING] =&gt; 281.25 AND [BEARING] &lt; 303.75 then\nn = 8\nelseif [BEARING] &gt;= 348 AND [BEARING] &lt; 360 then\nn = 1\nelseif [BEARING] =&gt; 258.75 AND [BEARING] &lt; 281.75 then\nn = 2\nelseif [BEARING] =&gt; 213.75 AND [BEARING] &lt; 236.25 then\nn = 3\nelseif [BEARING] =&gt; 303.75 AND [BEARING] &lt; 326.25 then\nn = 4\nelseif [BEARING] =&gt; 191.25 AND [BEARING] &lt; 213.75 then\nn = 5\nelseif [BEARING] =&gt; 236.25 AND [BEARING] &lt; 258.75 then\nn = 6\nelseif [BEARING] =&gt; 146.25 AND [BEARING] &lt; 168.75 then\nn = 7\nelseif [BEARING] =&gt; 101.25 AND [BEARING] &lt; 123.75 then\nn = 8\nelseif [BEARING] =&gt; 168.75 AND [BEARING] &lt; 191.25 then\nn = 1\nelse\nn = 99\nend if\n"</Process><Process ToolSource="c:\program files (x86)\arcgis\desktop10.3\ArcToolbox\Toolboxes\Data Management Tools.tbx\CalculateField" Date="20151220" Time="120812">CalculateField dziali_linie dzialka 1 VB #</Process><Process ToolSource="c:\program files (x86)\arcgis\desktop10.3\ArcToolbox\Toolboxes\Data Management Tools.tbx\CalculateField" Date="20151220" Time="131955">CalculateField dziali_linie rzeka 0 VB #</Process><Process ToolSource="c:\program files (x86)\arcgis\desktop10.3\ArcToolbox\Toolboxes\Data Management Tools.tbx\CalculateField" Date="20151222" Time="093351">CalculateField dziali_linie droga 1 VB #</Process><Process ToolSource="c:\program files (x86)\arcgis\desktop10.3\ArcToolbox\Toolboxes\Data Management Tools.tbx\CalculateField" Date="20151222" Time="093429">CalculateField dziali_linie droga 1 VB #</Process><Process ToolSource="c:\program files (x86)\arcgis\desktop10.3\ArcToolbox\Toolboxes\Data Management Tools.tbx\CalculateField" Date="20151222" Time="112502">CalculateField dziali_linie droga 1 VB #</Process><Process ToolSource="c:\program files (x86)\arcgis\desktop10.3\ArcToolbox\Toolboxes\Data Management Tools.tbx\CalculateField" Date="20151222" Time="131401">CalculateField dziali_linie droga 1 VB #</Process><Process ToolSource="c:\program files (x86)\arcgis\desktop10.3\ArcToolbox\Toolboxes\Data Management Tools.tbx\CalculateField" Date="20151222" Time="131436">CalculateField dziali_linie droga 1 VB #</Process><Process ToolSource="c:\program files (x86)\arcgis\desktop10.3\ArcToolbox\Toolboxes\Data Management Tools.tbx\CalculateField" Date="20151222" Time="131501">CalculateField dziali_linie droga 1 VB #</Process><Process ToolSource="c:\program files (x86)\arcgis\desktop10.3\ArcToolbox\Toolboxes\Data Management Tools.tbx\CalculateField" Date="20151222" Time="140423">CalculateField dziali_linie droga 1 VB #</Process><Process ToolSource="c:\program files (x86)\arcgis\desktop10.3\ArcToolbox\Toolboxes\Data Management Tools.tbx\CalculateField" Date="20151222" Time="140841">CalculateField dziali_linie droga 1 VB #</Process><Process ToolSource="c:\program files (x86)\arcgis\desktop10.3\ArcToolbox\Toolboxes\Data Management Tools.tbx\CalculateField" Date="20151222" Time="140849">CalculateField dziali_linie droga 1 VB #</Process><Process ToolSource="c:\program files (x86)\arcgis\desktop10.3\ArcToolbox\Toolboxes\Data Management Tools.tbx\CalculateField" Date="20151222" Time="141746">CalculateField dziali_linie droga 1 VB #</Process><Process ToolSource="c:\program files (x86)\arcgis\desktop10.3\ArcToolbox\Toolboxes\Data Management Tools.tbx\CalculateField" Date="20151223" Time="111410">CalculateField dziali_linie droga 1 VB #</Process><Process ToolSource="c:\program files (x86)\arcgis\desktop10.3\ArcToolbox\Toolboxes\Data Management Tools.tbx\CalculateField" Date="20151223" Time="111507">CalculateField dziali_linie droga 1 VB #</Process><Process ToolSource="c:\program files (x86)\arcgis\desktop10.3\ArcToolbox\Toolboxes\Data Management Tools.tbx\CalculateField" Date="20151223" Time="111532">CalculateField dziali_linie droga 1 VB #</Process><Process ToolSource="c:\program files (x86)\arcgis\desktop10.3\ArcToolbox\Toolboxes\Data Management Tools.tbx\CalculateField" Date="20151223" Time="111649">CalculateField dziali_linie droga 1 VB #</Process><Process ToolSource="c:\program files (x86)\arcgis\desktop10.3\ArcToolbox\Toolboxes\Data Management Tools.tbx\CalculateField" Date="20151223" Time="113519">CalculateField dziali_linie droga 1 VB #</Process><Process ToolSource="c:\program files (x86)\arcgis\desktop10.3\ArcToolbox\Toolboxes\Data Management Tools.tbx\CalculateField" Date="20151223" Time="113629">CalculateField dziali_linie droga 1 VB #</Process><Process ToolSource="c:\program files (x86)\arcgis\desktop10.3\ArcToolbox\Toolboxes\Data Management Tools.tbx\CalculateField" Date="20151223" Time="113839">CalculateField dziali_linie droga 1 VB #</Process><Process ToolSource="c:\program files (x86)\arcgis\desktop10.3\ArcToolbox\Toolboxes\Data Management Tools.tbx\CalculateField" Date="20151223" Time="120220">CalculateField dziali_linie droga 1 VB #</Process><Process ToolSource="c:\program files (x86)\arcgis\desktop10.3\ArcToolbox\Toolboxes\Data Management Tools.tbx\CalculateField" Date="20151223" Time="120249">CalculateField dziali_linie droga 1 VB #</Process><Process ToolSource="c:\program files (x86)\arcgis\desktop10.3\ArcToolbox\Toolboxes\Data Management Tools.tbx\CalculateField" Date="20151223" Time="120351">CalculateField dziali_linie droga 1 VB #</Process><Process ToolSource="c:\program files (x86)\arcgis\desktop10.3\ArcToolbox\Toolboxes\Data Management Tools.tbx\CalculateField" Date="20151223" Time="120431">CalculateField dziali_linie droga 1 VB #</Process><Process ToolSource="c:\program files (x86)\arcgis\desktop10.3\ArcToolbox\Toolboxes\Data Management Tools.tbx\CalculateField" Date="20151223" Time="120542">CalculateField dziali_linie droga 1 VB #</Process><Process ToolSource="c:\program files (x86)\arcgis\desktop10.3\ArcToolbox\Toolboxes\Data Management Tools.tbx\CalculateField" Date="20151223" Time="122014">CalculateField dziali_linie droga 1 VB #</Process><Process ToolSource="c:\program files (x86)\arcgis\desktop10.3\ArcToolbox\Toolboxes\Data Management Tools.tbx\CalculateField" Date="20151223" Time="122516">CalculateField dziali_linie droga 1 VB #</Process><Process ToolSource="c:\program files (x86)\arcgis\desktop10.3\ArcToolbox\Toolboxes\Data Management Tools.tbx\CalculateField" Date="20160128" Time="113747">CalculateField dziali_linie rzeka 1 VB #</Process><Process ToolSource="c:\program files (x86)\arcgis\desktop10.3\ArcToolbox\Toolboxes\Data Management Tools.tbx\CalculateField" Date="20160128" Time="120917">CalculateField dziali_linie rzeka 1 VB #</Process><Process ToolSource="c:\program files (x86)\arcgis\desktop10.3\ArcToolbox\Toolboxes\Data Management Tools.tbx\CalculateField" Date="20160128" Time="121804">CalculateField dziali_linie rzeka 1 VB #</Process><Process ToolSource="c:\program files (x86)\arcgis\desktop10.3\ArcToolbox\Toolboxes\Data Management Tools.tbx\CalculateField" Date="20160128" Time="122608">CalculateField dziali_linie rzeka 1 VB #</Process><Process ToolSource="c:\program files (x86)\arcgis\desktop10.3\ArcToolbox\Toolboxes\Data Management Tools.tbx\CalculateField" Date="20160128" Time="123049">CalculateField dziali_linie droga 1 VB #</Process><Process ToolSource="c:\program files (x86)\arcgis\desktop10.3\ArcToolbox\Toolboxes\Data Management Tools.tbx\RepairGeometry" Date="20160129" Time="093224">RepairGeometry linie_oryg_kopia DELETE_NULL</Process><Process ToolSource="c:\program files (x86)\arcgis\desktop10.3\ArcToolbox\Toolboxes\Data Management Tools.tbx\CalculateField" Date="20161012" Time="110911">CalculateField all_lines ID_line autoIncrement() PYTHON_9.3 "rec=0 \ndef autoIncrement(): \n    global rec \n    pStart = 1  \n    pInterval = 1 \n    if (rec == 0):  \n        rec = pStart  \n    else:  \n        rec= rec + pInterval\n    return\n"</Process><Process ToolSource="c:\program files (x86)\arcgis\desktop10.3\ArcToolbox\Toolboxes\Data Management Tools.tbx\CalculateField" Date="20161012" Time="111001">CalculateField all_lines ID_line autoIncrement() PYTHON_9.3 "rec=0 \ndef autoIncrement(): \n    global rec \n    pStart = 1  \n    pInterval = 1 \n    if (rec == 0):  \n        rec = pStart  \n    else:  \n        rec= rec + pInterval\n    return\n"</Process><Process ToolSource="c:\program files (x86)\arcgis\desktop10.3\ArcToolbox\Toolboxes\Data Management Tools.tbx\CalculateField" Date="20161012" Time="111024">CalculateField all_lines ID_line autoIncrement() PYTHON_9.3 "rec=0 \ndef autoIncrement(): \n    global rec \n    pStart = 1  \n    pInterval = 1 \n    if (rec == 0):  \n        rec = pStart  \n    else:  \n        rec= rec + pInterval\n    return\n"</Process><Process ToolSource="c:\program files (x86)\arcgis\desktop10.3\ArcToolbox\Toolboxes\Data Management Tools.tbx\CalculateField" Date="20161012" Time="111054">CalculateField all_lines ID_line autoIncrement() PYTHON_9.3 "rec=0 \ndef autoIncrement(): \n    global rec \n    pStart = 1  \n    pInterval = 1 \n    if (rec == 0):  \n        rec = pStart  \n    else:  \n        rec= rec + pInterval\n    return rec"</Process><Process Name="11. Add field &quot;Point_big&quot;" ToolSource="c:\program files (x86)\arcgis\desktop10.3\ArcToolbox\Toolboxes\Data Management Tools.tbx\AddField" Date="20161012" Time="112126">AddField big_parcel_new point_big SHORT # # # # NULLABLE NON_REQUIRED #</Process><Process Name="12. Calculate &quot;Point_big&quot; - 5" ToolSource="c:\program files (x86)\arcgis\desktop10.3\ArcToolbox\Toolboxes\Data Management Tools.tbx\CalculateField" Date="20161012" Time="112138">CalculateField big_parcel_new point_big 5 VB #</Process><Process Name="11. Add field &quot;Point_big&quot;" ToolSource="c:\program files (x86)\arcgis\desktop10.3\ArcToolbox\Toolboxes\Data Management Tools.tbx\AddField" Date="20161012" Time="123044">AddField big_parcel_new0 point_big SHORT # # # # NULLABLE NON_REQUIRED #</Process><Process Name="12. Calculate &quot;Point_big&quot; - 5" ToolSource="c:\program files (x86)\arcgis\desktop10.3\ArcToolbox\Toolboxes\Data Management Tools.tbx\CalculateField" Date="20161012" Time="123046">CalculateField big_parcel_new0 point_big 5 VB #</Process><Process ToolSource="c:\program files (x86)\arcgis\desktop10.3\ArcToolbox\Toolboxes\Conversion Tools.tbx\FeatureClassToFeatureClass" Date="20161013" Time="100131">FeatureClassToFeatureClass E:\umw\umw_luty\umw_luty.gdb\wejsciowe\linie_oryg_kopia E:\umw\padz_16.gdb\d_wejsciowe all_lines # "droga "droga" true true false 2 Short 0 0 ,First,#,E:\umw\umw_luty\umw_luty.gdb\wejsciowe\linie_oryg_kopia,droga,-1,-1;rzeka "rzeka" true true false 2 Short 0 0 ,First,#,E:\umw\umw_luty\umw_luty.gdb\wejsciowe\linie_oryg_kopia,rzeka,-1,-1;dzialka "dzialka" true true false 2 Short 0 0 ,First,#,E:\umw\umw_luty\umw_luty.gdb\wejsciowe\linie_oryg_kopia,dzialka,-1,-1;Shape_Length "Shape_Length" false true true 8 Double 0 0 ,First,#,E:\umw\umw_luty\umw_luty.gdb\wejsciowe\linie_oryg_kopia,Shape_Length,-1,-1;ID_line "ID_line" true true false 8 Double 0 0 ,First,#,E:\umw\umw_luty\umw_luty.gdb\wejsciowe\linie_oryg_kopia,ID_line,-1,-1;point_big "point_big" true true false 2 Short 0 0 ,First,#,E:\umw\umw_luty\umw_luty.gdb\wejsciowe\linie_oryg_kopia,point_big,-1,-1" #</Process><Process Name="Podziel linię w wierzchołkach" ToolSource="c:\program files (x86)\arcgis\desktop10.3\ArcToolbox\Toolboxes\Data Management Tools.tbx\SplitLine" Date="20161018" Time="131221">SplitLine all_lines E:\umw\padz_16.gdb\d_wejsciowe\all_lines_new</Process><Process Name="Dodaj pole" ToolSource="c:\program files (x86)\arcgis\desktop10.3\ArcToolbox\Toolboxes\Data Management Tools.tbx\AddField" Date="20161018" Time="131323">AddField E:\umw\padz_16.gdb\d_wejsciowe\all_lines_new ID_line LONG # # # # NULLABLE NON_REQUIRED #</Process><Process Name="Oblicz pole" ToolSource="c:\program files (x86)\arcgis\desktop10.3\ArcToolbox\Toolboxes\Data Management Tools.tbx\CalculateField" Date="20161018" Time="131452">CalculateField E:\umw\padz_16.gdb\d_wejsciowe\all_lines_new ID_line autoIncrement() PYTHON_9.3 "rec=0 \ndef autoIncrement(): \n    global rec \n    pStart = 1  \n    pInterval = 1 \n    if (rec == 0):  \n        rec = pStart  \n    else:  \n        rec= rec + pInterval\n    return\n"</Process><Process Name="Add field &quot;Point_big&quot; (9B)" ToolSource="c:\program files (x86)\arcgis\desktop10.3\ArcToolbox\Toolboxes\Data Management Tools.tbx\AddField" Date="20161021" Time="111240">AddField big_parcel_new04 point_big SHORT # # # # NULLABLE NON_REQUIRED #</Process><Process Name="Calculate &quot;Point_big&quot; - 5 (10B)" ToolSource="c:\program files (x86)\arcgis\desktop10.3\ArcToolbox\Toolboxes\Data Management Tools.tbx\CalculateField" Date="20161021" Time="111243">CalculateField big_parcel_new04 point_big 5 VB #</Process><Process ToolSource="c:\program files (x86)\arcgis\desktop10.3\ArcToolbox\Toolboxes\Data Management Tools.tbx\CalculateField" Date="20161027" Time="143609">CalculateField all_lines_new_Layer ID_line [OBJECTID] VB #</Process><Process Name="Dodaj informacje o powierzchni" ToolSource="c:\program files (x86)\arcgis\desktop10.3\ArcToolbox\Toolboxes\3D Analyst Tools.tbx\AddSurfaceInformation" Date="20161114" Time="143029">AddSurfaceInformation all_lines_new_Layer E:\umw\naslonecznienie\nas.gdb\stat_og_45_135 Z_MEAN BILINEAR # 1 0 NO_FILTER</Process><Process Name="Dodaj informacje o powierzchni" ToolSource="c:\program files (x86)\arcgis\desktop10.3\ArcToolbox\Toolboxes\3D Analyst Tools.tbx\AddSurfaceInformation" Date="20161114" Time="143216">AddSurfaceInformation all_lines_new_Layer E:\umw\naslonecznienie\nas.gdb\stat_og_45_135 Z_MEAN BILINEAR # 1 0 NO_FILTER</Process><Process Name="1. Dodaj pole_nazwa" ToolSource="c:\program files (x86)\arcgis\desktop10.5\ArcToolbox\Toolboxes\Data Management Tools.tbx\AddField" Date="20170227" Time="145536">AddField all_lines_new_Layer zona_NAZWA TEXT # # # # NULLABLE NON_REQUIRED #</Process><Process Name="1. Dodaj pole_nazwa" ToolSource="c:\program files (x86)\arcgis\desktop10.5\ArcToolbox\Toolboxes\Data Management Tools.tbx\AddField" Date="20170227" Time="145617">AddField all_lines_new_Layer zona_NAZWA TEXT # # # # NULLABLE NON_REQUIRED #</Process></lineage><itemProps><itemName Sync="TRUE">all_lines_new</itemName><imsContentType Sync="TRUE">002</imsContentType><itemLocation><linkage Sync="TRUE">file://\\KASIA\Users\Katarzyna\Desktop\umw_nowe\duze dzialki21\v105\padz_16.gdb</linkage><protocol Sync="TRUE">Local Area Network</protocol></itemLocation><itemSize Sync="TRUE">0.000</itemSize></itemProps><coordRef><type Sync="TRUE">Projected</type><geogcsn Sync="TRUE">GCS_ETRS_1989</geogcsn><csUnits Sync="TRUE">Linear Unit: Meter (1.000000)</csUnits><projcsn Sync="TRUE">ETRS_1989_Poland_CS92</projcsn><peXml Sync="TRUE">&lt;ProjectedCoordinateSystem xsi:type='typens:ProjectedCoordinateSystem' xmlns:xsi='http://www.w3.org/2001/XMLSchema-instance' xmlns:xs='http://www.w3.org/2001/XMLSchema' xmlns:typens='http://www.esri.com/schemas/ArcGIS/10.3'&gt;&lt;WKT&gt;PROJCS[&amp;quot;ETRS_1989_Poland_CS92&amp;quot;,GEOGCS[&amp;quot;GCS_ETRS_1989&amp;quot;,DATUM[&amp;quot;D_ETRS_1989&amp;quot;,SPHEROID[&amp;quot;GRS_1980&amp;quot;,6378137.0,298.257222101]],PRIMEM[&amp;quot;Greenwich&amp;quot;,0.0],UNIT[&amp;quot;Degree&amp;quot;,0.0174532925199433]],PROJECTION[&amp;quot;Transverse_Mercator&amp;quot;],PARAMETER[&amp;quot;False_Easting&amp;quot;,500000.0],PARAMETER[&amp;quot;False_Northing&amp;quot;,-5300000.0],PARAMETER[&amp;quot;Central_Meridian&amp;quot;,19.0],PARAMETER[&amp;quot;Scale_Factor&amp;quot;,0.9993],PARAMETER[&amp;quot;Latitude_Of_Origin&amp;quot;,0.0],UNIT[&amp;quot;Meter&amp;quot;,1.0],AUTHORITY[&amp;quot;EPSG&amp;quot;,2180]]&lt;/WKT&gt;&lt;XOrigin&gt;-5119200&lt;/XOrigin&gt;&lt;YOrigin&gt;-15295100&lt;/YOrigin&gt;&lt;XYScale&gt;10000&lt;/XYScale&gt;&lt;ZOrigin&gt;-100000&lt;/ZOrigin&gt;&lt;ZScale&gt;10000&lt;/ZScale&gt;&lt;MOrigin&gt;-100000&lt;/MOrigin&gt;&lt;MScale&gt;10000&lt;/MScale&gt;&lt;XYTolerance&gt;0.001&lt;/XYTolerance&gt;&lt;ZTolerance&gt;0.001&lt;/ZTolerance&gt;&lt;MTolerance&gt;0.001&lt;/MTolerance&gt;&lt;HighPrecision&gt;true&lt;/HighPrecision&gt;&lt;WKID&gt;2180&lt;/WKID&gt;&lt;LatestWKID&gt;2180&lt;/LatestWKID&gt;&lt;/ProjectedCoordinateSystem&gt;</peXml></coordRef></DataProperties><SyncDate>20161018</SyncDate><SyncTime>13121300</SyncTime><ModDate>20161018</ModDate><ModTime>13121300</ModTime><ArcGISFormat>1.0</ArcGISFormat><ArcGISstyle>FGDC CSDGM Metadata</ArcGISstyle></Esri><idinfo><citation><citeinfo><onlink Sync="TRUE"></onlink></citeinfo></citation></idinfo><distInfo><distributor><distorTran><onLineSrc><linkage Sync="TRUE">file://</linkage><protocol Sync="TRUE">Local Area Network</protocol></onLineSrc></distorTran></distributor><distFormat><formatName Sync="TRUE">Klasa obiektów geobazy plikowej</formatName></distFormat><distTranOps><transSize Sync="TRUE">0.000</transSize></distTranOps></distInfo><dataqual><lineage><procstep><procdesc Sync="TRUE">Dataset copied.</procdesc><srcused Sync="TRUE">D:\EGiB\dane EGiB\Powiat Kościański\Powiat Kościan\GESDZI</srcused><procdate Sync="TRUE">20110505</procdate><proctime Sync="TRUE">13514900</proctime></procstep><procstep><procdesc Sync="TRUE">Dataset copied.</procdesc><srcused Sync="TRUE"></srcused><procdate Sync="TRUE">20110505</procdate><proctime Sync="TRUE">13550600</proctime></procstep></lineage></dataqual><dataIdInfo><envirDesc Sync="TRUE"> Version 6.2 (Build 9200) ; Esri ArcGIS 10.3.0.4322</envirDesc><dataLang><languageCode value="pol" Sync="TRUE"></languageCode><countryCode value="POL" Sync="TRUE"></countryCode></dataLang><idCitation><resTitle Sync="TRUE">all_lines_new</resTitle><presForm><PresFormCd value="005" Sync="TRUE"></PresFormCd></presForm></idCitation><spatRpType><SpatRepTypCd value="001" Sync="TRUE"></SpatRepTypCd></spatRpType></dataIdInfo><mdLang><languageCode value="pol" Sync="TRUE"></languageCode><countryCode value="POL" Sync="TRUE"></countryCode></mdLang><mdHrLv><ScopeCd value="005" Sync="TRUE"></ScopeCd></mdHrLv><mdHrLvName Sync="TRUE">dataset</mdHrLvName><refSysInfo><RefSystem><refSysID><identCode code="2180" Sync="TRUE"></identCode><idCodeSpace Sync="TRUE">EPSG</idCodeSpace><idVersion Sync="TRUE">8.2.6</idVersion></refSysID></RefSystem></refSysInfo><spatRepInfo><VectSpatRep><geometObjs Name="all_lines_new"><geoObjTyp><GeoObjTypCd value="002" Sync="TRUE"></GeoObjTypCd></geoObjTyp><geoObjCnt Sync="TRUE">0</geoObjCnt></geometObjs><topLvl><TopoLevCd value="001" Sync="TRUE"></TopoLevCd></topLvl></VectSpatRep></spatRepInfo><spdoinfo><ptvctinf><esriterm Name="all_lines_new"><efeatyp Sync="TRUE">Simple</efeatyp><efeageom code="3" Sync="TRUE"></efeageom><esritopo Sync="TRUE">FALSE</esritopo><efeacnt Sync="TRUE">0</efeacnt><spindex Sync="TRUE">TRUE</spindex><linrefer Sync="TRUE">FALSE</linrefer></esriterm></ptvctinf></spdoinfo><eainfo><detailed Name="all_lines_new"><enttyp><enttypl Sync="TRUE">all_lines_new</enttypl><enttypt Sync="TRUE">Feature Class</enttypt><enttypc Sync="TRUE">0</enttypc></enttyp><attr><attrlabl Sync="TRUE">OBJECTID</attrlabl><attalias Sync="TRUE">OBJECTID</attalias><attrtype Sync="TRUE">OID</attrtype><attwidth Sync="TRUE">4</attwidth><atprecis Sync="TRUE">0</atprecis><attscale Sync="TRUE">0</attscale><attrdef Sync="TRUE">Internal feature number.</attrdef><attrdefs Sync="TRUE">Esri</attrdefs><attrdomv><udom Sync="TRUE">Sequential unique whole numbers that are automatically generated.</udom></attrdomv></attr><attr><attrlabl Sync="TRUE">Shape</attrlabl><attalias Sync="TRUE">Shape</attalias><attrtype Sync="TRUE">Geometry</attrtype><attwidth Sync="TRUE">0</attwidth><atprecis Sync="TRUE">0</atprecis><attscale Sync="TRUE">0</attscale><attrdef Sync="TRUE">Feature geometry.</attrdef><attrdefs Sync="TRUE">Esri</attrdefs><attrdomv><udom Sync="TRUE">Coordinates defining the features.</udom></attrdomv></attr><attr><attrlabl Sync="TRUE">droga</attrlabl><attalias Sync="TRUE">droga</attalias><attrtype Sync="TRUE">SmallInteger</attrtype><attwidth Sync="TRUE">2</attwidth><atprecis Sync="TRUE">0</atprecis><attscale Sync="TRUE">0</attscale></attr><attr><attrlabl Sync="TRUE">rzeka</attrlabl><attalias Sync="TRUE">rzeka</attalias><attrtype Sync="TRUE">SmallInteger</attrtype><attwidth Sync="TRUE">2</attwidth><atprecis Sync="TRUE">0</atprecis><attscale Sync="TRUE">0</attscale></attr><attr><attrlabl Sync="TRUE">dzialka</attrlabl><attalias Sync="TRUE">dzialka</attalias><attrtype Sync="TRUE">SmallInteger</attrtype><attwidth Sync="TRUE">2</attwidth><atprecis Sync="TRUE">0</atprecis><attscale Sync="TRUE">0</attscale></attr><attr><attrlabl Sync="TRUE">point_big</attrlabl><attalias Sync="TRUE">point_big</attalias><attrtype Sync="TRUE">SmallInteger</attrtype><attwidth Sync="TRUE">2</attwidth><atprecis Sync="TRUE">0</atprecis><attscale Sync="TRUE">0</attscale></attr><attr><attrlabl Sync="TRUE">Shape_Length</attrlabl><attalias Sync="TRUE">Shape_Length</attalias><attrtype Sync="TRUE">Double</attrtype><attwidth Sync="TRUE">8</attwidth><atprecis Sync="TRUE">0</atprecis><attscale Sync="TRUE">0</attscale><attrdef Sync="TRUE">Length of feature in internal units.</attrdef><attrdefs Sync="TRUE">Esri</attrdefs><attrdomv><udom Sync="TRUE">Positive real numbers that are automatically generated.</udom></attrdomv></attr></detailed></eainfo><mdDateSt Sync="TRUE">20161018</mdDateSt><mdChar><CharSetCd value="004" Sync="TRUE"></CharSetCd></mdChar></metadata>
