# Supplementary material for: Dataset and GIS toolbox for modeling potential tree belt functions
Source: Data Brief. 2018 Aug 8;20:326–32. doi: 10.1016/j.dib.2018.08.005 (PMC6111056; doi:10.1016/j.dib.2018.08.005)
Supplement: Supplementary file 2 — Supplementary material [file mmc2.zip › Data_in_Brief_TBM_toolbox/spatial data/input/DEM.tif.aux.xml]

<PAMDataset>
  <Metadata domain="Esri">
    <MDI key="PyramidResamplingType">NEAREST</MDI>
  </Metadata>
  <PAMRasterBand band="1">
    <Histograms>
      <HistItem>
        <HistMin>64.90000152587891</HistMin>
        <HistMax>105.1800003051758</HistMax>
        <BucketCount>256</BucketCount>
        <IncludeOutOfRange>1</IncludeOutOfRange>
        <Approximate>0</Approximate>
        <HistCounts>2|5|7|9|7|35|28|22|25|23|25|9|31|26|6|31|22|46|32|16|18|16|28|15|19|19|14|21|12|23|15|24|49|29|42|43|67|41|48|59|37|47|32|56|51|40|52|24|52|38|56|63|48|68|52|67|59|67|71|49|79|65|83|73|59|80|78|109|69|126|143|91|126|82|224|134|109|133|100|126|102|132|194|113|167|132|177|167|123|169|139|200|134|175|205|144|171|153|147|172|161|161|147|168|156|147|187|134|136|119|147|121|133|165|117|150|151|172|168|182|195|172|200|175|194|202|165|195|135|177|160|164|118|144|153|148|162|137|170|189|140|145|149|148|123|136|118|79|109|79|82|58|77|68|70|57|63|50|63|57|65|50|55|49|56|66|59|53|51|55|68|48|46|48|55|42|38|38|38|36|36|35|36|30|31|28|32|31|31|37|21|25|35|21|21|15|19|18|18|12|20|12|13|22|13|14|11|24|6|11|11|11|14|11|11|6|8|6|5|9|5|4|3|1|1|3|2|1|4|3|5|0|0|1|3|2|2|2|0|0|2|4|0|1|1|1|1|0|2|0|0|1|1|0|0|2</HistCounts>
      </HistItem>
    </Histograms>
    <Metadata>
      <MDI key="RepresentationType">ATHEMATIC</MDI>
      <MDI key="STATISTICS_COVARIANCES">43.28209621427821</MDI>
      <MDI key="STATISTICS_MAXIMUM">105.18000030518</MDI>
      <MDI key="STATISTICS_MEAN">82.090625942286</MDI>
      <MDI key="STATISTICS_MINIMUM">64.900001525879</MDI>
      <MDI key="STATISTICS_SKIPFACTORX">1</MDI>
      <MDI key="STATISTICS_SKIPFACTORY">1</MDI>
      <MDI key="STATISTICS_STDDEV">6.5789129964059</MDI>
    </Metadata>
  </PAMRasterBand>
</PAMDataset>
