# Supplementary material for: Dataset and GIS toolbox for modeling potential tree belt functions
Source: Data Brief. 2018 Aug 8;20:326–32. doi: 10.1016/j.dib.2018.08.005 (PMC6111056; doi:10.1016/j.dib.2018.08.005)
Supplement: Supplementary file 2 — Supplementary material [file mmc2.zip › Data_in_Brief_TBM_toolbox/spatial data/output/Landscape_diversity.shp.xml]

<?xml version="1.0" encoding="UTF-8"?>
<metadata xml:lang="pl"><Esri><CreaDate>20180312</CreaDate><CreaTime>18492800</CreaTime><ArcGISFormat>1.0</ArcGISFormat><SyncOnce>FALSE</SyncOnce><DataProperties><itemProps><itemName Sync="TRUE">landscapetest2</itemName><imsContentType Sync="TRUE">002</imsContentType><itemLocation><linkage Sync="TRUE">file://\\NOWAKMACIEJ\C$\Users\Nowak Maciej\Documents\ArcGIS\Default.gdb</linkage><protocol Sync="TRUE">Local Area Network</protocol></itemLocation></itemProps><coordRef><type Sync="TRUE">Projected</type><geogcsn Sync="TRUE">GCS_ETRS_1989</geogcsn><csUnits Sync="TRUE">Linear Unit: Meter (1.000000)</csUnits><projcsn Sync="TRUE">ETRS_1989_Poland_CS92</projcsn><peXml Sync="TRUE">&lt;ProjectedCoordinateSystem xsi:type='typens:ProjectedCoordinateSystem' xmlns:xsi='http://www.w3.org/2001/XMLSchema-instance' xmlns:xs='http://www.w3.org/2001/XMLSchema' xmlns:typens='http://www.esri.com/schemas/ArcGIS/10.5'&gt;&lt;WKT&gt;PROJCS[&amp;quot;ETRS_1989_Poland_CS92&amp;quot;,GEOGCS[&amp;quot;GCS_ETRS_1989&amp;quot;,DATUM[&amp;quot;D_ETRS_1989&amp;quot;,SPHEROID[&amp;quot;GRS_1980&amp;quot;,6378137.0,298.257222101]],PRIMEM[&amp;quot;Greenwich&amp;quot;,0.0],UNIT[&amp;quot;Degree&amp;quot;,0.0174532925199433]],PROJECTION[&amp;quot;Transverse_Mercator&amp;quot;],PARAMETER[&amp;quot;False_Easting&amp;quot;,500000.0],PARAMETER[&amp;quot;False_Northing&amp;quot;,-5300000.0],PARAMETER[&amp;quot;Central_Meridian&amp;quot;,19.0],PARAMETER[&amp;quot;Scale_Factor&amp;quot;,0.9993],PARAMETER[&amp;quot;Latitude_Of_Origin&amp;quot;,0.0],UNIT[&amp;quot;Meter&amp;quot;,1.0],AUTHORITY[&amp;quot;EPSG&amp;quot;,2180]]&lt;/WKT&gt;&lt;XOrigin&gt;-5119200&lt;/XOrigin&gt;&lt;YOrigin&gt;-15295100&lt;/YOrigin&gt;&lt;XYScale&gt;10000&lt;/XYScale&gt;&lt;ZOrigin&gt;-100000&lt;/ZOrigin&gt;&lt;ZScale&gt;10000&lt;/ZScale&gt;&lt;MOrigin&gt;-100000&lt;/MOrigin&gt;&lt;MScale&gt;10000&lt;/MScale&gt;&lt;XYTolerance&gt;0.001&lt;/XYTolerance&gt;&lt;ZTolerance&gt;0.001&lt;/ZTolerance&gt;&lt;MTolerance&gt;0.001&lt;/MTolerance&gt;&lt;HighPrecision&gt;true&lt;/HighPrecision&gt;&lt;WKID&gt;2180&lt;/WKID&gt;&lt;LatestWKID&gt;2180&lt;/LatestWKID&gt;&lt;/ProjectedCoordinateSystem&gt;</peXml></coordRef><lineage><Process Name="Podziel linię w wierzchołkach" ToolSource="c:\program files (x86)\arcgis\desktop10.5\ArcToolbox\Toolboxes\Data Management Tools.tbx\SplitLine" Date="20170628" Time="082351">SplitLine in_memory\Simplify_lines "C:\Users\Nowak Maciej\Documents\ArcGIS\Default.gdb\input_lines"</Process><Process Name="Repair Geometry" ToolSource="c:\program files (x86)\arcgis\desktop10.5\ArcToolbox\Toolboxes\Data Management Tools.tbx\RepairGeometry" Date="20170628" Time="082353">RepairGeometry "C:\Users\Nowak Maciej\Documents\ArcGIS\Default.gdb\input_lines" DELETE_NULL</Process><Process Name="Dodaj pole" ToolSource="c:\program files (x86)\arcgis\desktop10.5\ArcToolbox\Toolboxes\Data Management Tools.tbx\AddField" Date="20170628" Time="082353">AddField "C:\Users\Nowak Maciej\Documents\ArcGIS\Default.gdb\input_lines" ID_line LONG # # # # NULLABLE NON_REQUIRED #</Process><Process Name="Oblicz pole" ToolSource="c:\program files (x86)\arcgis\desktop10.5\ArcToolbox\Toolboxes\Data Management Tools.tbx\CalculateField" Date="20170628" Time="082357">CalculateField "C:\Users\Nowak Maciej\Documents\ArcGIS\Default.gdb\input_lines" ID_line autoIncrement() PYTHON_9.3 "rec=0 \ndef autoIncrement(): \n    global rec \n    pStart = 1  \n    pInterval = 1 \n    if (rec == 0):  \n        rec = pStart  \n    else:  \n        rec= rec + pInterval\n    return rec\n"</Process><Process Name="Delete Field" ToolSource="c:\program files (x86)\arcgis\desktop10.5\ArcToolbox\Toolboxes\Data Management Tools.tbx\DeleteField" Date="20170628" Time="082400">DeleteField "C:\Users\Nowak Maciej\Documents\ArcGIS\Default.gdb\input_lines" InLine_FID;SimLnFlag;MaxSimpTol;MinSimpTol</Process><Process Name="16. Copy Features " ToolSource="c:\program files (x86)\arcgis\desktop10.5\ArcToolbox\Toolboxes\Data Management Tools.tbx\CopyFeatures" Date="20170807" Time="204626">CopyFeatures input_lines "C:\Users\Nowak Maciej\Documents\ArcGIS\Default.gdb\landscapetest2" # 0 0 0</Process><Process Name="17. Add &quot;line_id" ToolSource="c:\program files (x86)\arcgis\desktop10.5\ArcToolbox\Toolboxes\Data Management Tools.tbx\AddField" Date="20170807" Time="204627">AddField "C:\Users\Nowak Maciej\Documents\ArcGIS\Default.gdb\landscapetest2" line_id DOUBLE # # # # NULLABLE NON_REQUIRED #</Process><Process Name="18. Calculate &quot;line_id&quot; " ToolSource="c:\program files (x86)\arcgis\desktop10.5\ArcToolbox\Toolboxes\Data Management Tools.tbx\CalculateField" Date="20170807" Time="204631">CalculateField "C:\Users\Nowak Maciej\Documents\ArcGIS\Default.gdb\landscapetest2" line_id autoIncrement() PYTHON_9.3 "rec=0 \ndef autoIncrement(): \n global rec \n pStart = 1  \n pInterval = 1 \n if (rec == 0):  \n  rec = pStart  \n else:  \n  rec += pInterval  \n return rec"</Process><Process Name="34. Join Field" ToolSource="c:\program files (x86)\arcgis\desktop10.5\ArcToolbox\Toolboxes\Data Management Tools.tbx\JoinField" Date="20170807" Time="204859">JoinField "C:\Users\Nowak Maciej\Documents\ArcGIS\Default.gdb\landscapetest2" line_id "C:\Users\Nowak Maciej\Documents\ArcGIS\Default.gdb\obliczanie_do_linii_Sort" line_id diversity_result</Process><Process Name="34. Join Field (2)" ToolSource="c:\program files (x86)\arcgis\desktop10.5\ArcToolbox\Toolboxes\Data Management Tools.tbx\JoinField" Date="20170807" Time="205028">JoinField "C:\Users\Nowak Maciej\Documents\ArcGIS\Default.gdb\landscapetest2" line_id in_memory\obliczanie_do_linii line_id SHDI_line</Process><Process Name="Calculate Field" ToolSource="c:\program files (x86)\arcgis\desktop10.5\ArcToolbox\Toolboxes\Data Management Tools.tbx\CalculateField" Date="20170807" Time="205032">CalculateField "C:\Users\Nowak Maciej\Documents\ArcGIS\Default.gdb\landscapetest2" diversity_result testNull( !diversity_result!) PYTHON_9.3 "def testNull(field):\n  if field in [0,1,2,3,4,5]:\n    return field\n  else:\n    field=0\n    return field"</Process></lineage></DataProperties><SyncDate>20170807</SyncDate><SyncTime>20462100</SyncTime><ModDate>20170807</ModDate><ModTime>20462100</ModTime></Esri><dataIdInfo><envirDesc Sync="TRUE">Microsoft Windows 7 Version 6.1 (Build 7601) Service Pack 1; Esri ArcGIS 10.5.0.6491</envirDesc><dataLang><languageCode value="pol" Sync="TRUE"></languageCode><countryCode value="POL" Sync="TRUE"></countryCode></dataLang><idCitation><resTitle Sync="TRUE">landscapetest2</resTitle><presForm><PresFormCd value="005" Sync="TRUE"></PresFormCd></presForm></idCitation><spatRpType><SpatRepTypCd value="001" Sync="TRUE"></SpatRepTypCd></spatRpType></dataIdInfo><mdLang><languageCode value="pol" Sync="TRUE"></languageCode><countryCode value="POL" Sync="TRUE"></countryCode></mdLang><mdChar><CharSetCd value="004" Sync="TRUE"></CharSetCd></mdChar><distInfo><distFormat><formatName Sync="TRUE">File Geodatabase Feature Class</formatName></distFormat></distInfo><mdHrLv><ScopeCd value="005" Sync="TRUE"></ScopeCd></mdHrLv><mdHrLvName Sync="TRUE">dataset</mdHrLvName><refSysInfo><RefSystem><refSysID><identCode code="2180" Sync="TRUE"></identCode><idCodeSpace Sync="TRUE">EPSG</idCodeSpace><idVersion Sync="TRUE">6.12(9.0.0)</idVersion></refSysID></RefSystem></refSysInfo><spatRepInfo><VectSpatRep><geometObjs Name="landscapetest2"><geoObjTyp><GeoObjTypCd value="002" Sync="TRUE"></GeoObjTypCd></geoObjTyp><geoObjCnt Sync="TRUE">0</geoObjCnt></geometObjs><topLvl><TopoLevCd value="001" Sync="TRUE"></TopoLevCd></topLvl></VectSpatRep></spatRepInfo><spdoinfo><ptvctinf><esriterm Name="landscapetest2"><efeatyp Sync="TRUE">Simple</efeatyp><efeageom code="3" Sync="TRUE"></efeageom><esritopo Sync="TRUE">FALSE</esritopo><efeacnt Sync="TRUE">0</efeacnt><spindex Sync="TRUE">TRUE</spindex><linrefer Sync="TRUE">FALSE</linrefer></esriterm></ptvctinf></spdoinfo><eainfo><detailed Name="landscapetest2"><enttyp><enttypl Sync="TRUE">landscapetest2</enttypl><enttypt Sync="TRUE">Feature Class</enttypt><enttypc Sync="TRUE">0</enttypc></enttyp><attr><attrlabl Sync="TRUE">OBJECTID_1</attrlabl><attalias Sync="TRUE">FID</attalias><attrtype Sync="TRUE">OID</attrtype><attwidth Sync="TRUE">4</attwidth><atprecis Sync="TRUE">0</atprecis><attscale Sync="TRUE">0</attscale><attrdef Sync="TRUE">Internal feature number.</attrdef><attrdefs Sync="TRUE">Esri</attrdefs><attrdomv><udom Sync="TRUE">Sequential unique whole numbers that are automatically generated.</udom></attrdomv></attr><attr><attrlabl Sync="TRUE">Shape</attrlabl><attalias Sync="TRUE">Shape</attalias><attrtype Sync="TRUE">Geometry</attrtype><attwidth Sync="TRUE">0</attwidth><atprecis Sync="TRUE">0</atprecis><attscale Sync="TRUE">0</attscale><attrdef Sync="TRUE">Feature geometry.</attrdef><attrdefs Sync="TRUE">Esri</attrdefs><attrdomv><udom Sync="TRUE">Coordinates defining the features.</udom></attrdomv></attr><attr><attrlabl Sync="TRUE">OBJECTID</attrlabl><attalias Sync="TRUE">OBJECTID</attalias><attrtype Sync="TRUE">Integer</attrtype><attwidth Sync="TRUE">4</attwidth><atprecis Sync="TRUE">0</atprecis><attscale Sync="TRUE">0</attscale></attr><attr><attrlabl Sync="TRUE">droga</attrlabl><attalias Sync="TRUE">droga</attalias><attrtype Sync="TRUE">Integer</attrtype><attwidth Sync="TRUE">4</attwidth><atprecis Sync="TRUE">0</atprecis><attscale Sync="TRUE">0</attscale></attr><attr><attrlabl Sync="TRUE">rzeka</attrlabl><attalias Sync="TRUE">rzeka</attalias><attrtype Sync="TRUE">Integer</attrtype><attwidth Sync="TRUE">4</attwidth><atprecis Sync="TRUE">0</atprecis><attscale Sync="TRUE">0</attscale></attr><attr><attrlabl Sync="TRUE">dzialka</attrlabl><attalias Sync="TRUE">dzialka</attalias><attrtype Sync="TRUE">Integer</attrtype><attwidth Sync="TRUE">4</attwidth><atprecis Sync="TRUE">0</atprecis><attscale Sync="TRUE">0</attscale></attr><attr><attrlabl Sync="TRUE">ID_line</attrlabl><attalias Sync="TRUE">ID_line</attalias><attrtype Sync="TRUE">Integer</attrtype><attwidth Sync="TRUE">4</attwidth><atprecis Sync="TRUE">0</atprecis><attscale Sync="TRUE">0</attscale></attr><attr><attrlabl Sync="TRUE">Shape_Leng</attrlabl><attalias Sync="TRUE">Shape_Leng</attalias><attrtype Sync="TRUE">Double</attrtype><attwidth Sync="TRUE">8</attwidth><atprecis Sync="TRUE">0</atprecis><attscale Sync="TRUE">0</attscale></attr><attr><attrlabl Sync="TRUE">Shape_Length</attrlabl><attalias Sync="TRUE">Shape_Length</attalias><attrtype Sync="TRUE">Double</attrtype><attwidth Sync="TRUE">8</attwidth><atprecis Sync="TRUE">0</atprecis><attscale Sync="TRUE">0</attscale><attrdef Sync="TRUE">Length of feature in internal units.</attrdef><attrdefs Sync="TRUE">Esri</attrdefs><attrdomv><udom Sync="TRUE">Positive real numbers that are automatically generated.</udom></attrdomv></attr></detailed></eainfo><mdDateSt Sync="TRUE">20170807</mdDateSt></metadata>
