# Supplementary material for: Dataset and GIS toolbox for modeling potential tree belt functions
Source: Data Brief. 2018 Aug 8;20:326–32. doi: 10.1016/j.dib.2018.08.005 (PMC6111056; doi:10.1016/j.dib.2018.08.005)
Supplement: Supplementary file 2 — Supplementary material [file mmc2.zip › Data_in_Brief_TBM_toolbox/spatial data/output/Slope_conditions.shp.xml]

<?xml version="1.0" encoding="UTF-8"?>
<metadata xml:lang="pl"><Esri><CreaDate>20180312</CreaDate><CreaTime>18481400</CreaTime><ArcGISFormat>1.0</ArcGISFormat><SyncOnce>FALSE</SyncOnce><DataProperties><itemProps><itemName Sync="TRUE">slopetesty</itemName><imsContentType Sync="TRUE">002</imsContentType><itemLocation><linkage Sync="TRUE">file://\\NOWAKMACIEJ\C$\Users\Nowak Maciej\Documents\ArcGIS\Default.gdb</linkage><protocol Sync="TRUE">Local Area Network</protocol></itemLocation></itemProps><coordRef><type Sync="TRUE">Projected</type><geogcsn Sync="TRUE">GCS_ETRS_1989</geogcsn><csUnits Sync="TRUE">Linear Unit: Meter (1.000000)</csUnits><projcsn Sync="TRUE">ETRS_1989_Poland_CS92</projcsn><peXml Sync="TRUE">&lt;ProjectedCoordinateSystem xsi:type='typens:ProjectedCoordinateSystem' xmlns:xsi='http://www.w3.org/2001/XMLSchema-instance' xmlns:xs='http://www.w3.org/2001/XMLSchema' xmlns:typens='http://www.esri.com/schemas/ArcGIS/10.5'&gt;&lt;WKT&gt;PROJCS[&amp;quot;ETRS_1989_Poland_CS92&amp;quot;,GEOGCS[&amp;quot;GCS_ETRS_1989&amp;quot;,DATUM[&amp;quot;D_ETRS_1989&amp;quot;,SPHEROID[&amp;quot;GRS_1980&amp;quot;,6378137.0,298.257222101]],PRIMEM[&amp;quot;Greenwich&amp;quot;,0.0],UNIT[&amp;quot;Degree&amp;quot;,0.0174532925199433]],PROJECTION[&amp;quot;Transverse_Mercator&amp;quot;],PARAMETER[&amp;quot;False_Easting&amp;quot;,500000.0],PARAMETER[&amp;quot;False_Northing&amp;quot;,-5300000.0],PARAMETER[&amp;quot;Central_Meridian&amp;quot;,19.0],PARAMETER[&amp;quot;Scale_Factor&amp;quot;,0.9993],PARAMETER[&amp;quot;Latitude_Of_Origin&amp;quot;,0.0],UNIT[&amp;quot;Meter&amp;quot;,1.0],AUTHORITY[&amp;quot;EPSG&amp;quot;,2180]]&lt;/WKT&gt;&lt;XOrigin&gt;-5119200&lt;/XOrigin&gt;&lt;YOrigin&gt;-15295100&lt;/YOrigin&gt;&lt;XYScale&gt;10000&lt;/XYScale&gt;&lt;ZOrigin&gt;-100000&lt;/ZOrigin&gt;&lt;ZScale&gt;10000&lt;/ZScale&gt;&lt;MOrigin&gt;-100000&lt;/MOrigin&gt;&lt;MScale&gt;10000&lt;/MScale&gt;&lt;XYTolerance&gt;0.001&lt;/XYTolerance&gt;&lt;ZTolerance&gt;0.001&lt;/ZTolerance&gt;&lt;MTolerance&gt;0.001&lt;/MTolerance&gt;&lt;HighPrecision&gt;true&lt;/HighPrecision&gt;&lt;WKID&gt;2180&lt;/WKID&gt;&lt;LatestWKID&gt;2180&lt;/LatestWKID&gt;&lt;/ProjectedCoordinateSystem&gt;</peXml></coordRef><lineage><Process ToolSource="c:\program files (x86)\arcgis\desktop10.5\ArcToolbox\Toolboxes\Conversion Tools.tbx\FeatureClassToFeatureClass" Date="20170809" Time="102721">FeatureClassToFeatureClass in_memory\dom "C:\Users\Nowak Maciej\Documents\ArcGIS\Default.gdb" slopetesty # "OBJECTID "OBJECTID" true true false 4 Long 0 0 ,First,#,in_memory\dom,OBJECTID,-1,-1;droga "droga" true true false 4 Long 0 0 ,First,#,in_memory\dom,droga,-1,-1;rzeka "rzeka" true true false 4 Long 0 0 ,First,#,in_memory\dom,rzeka,-1,-1;dzialka "dzialka" true true false 4 Long 0 0 ,First,#,in_memory\dom,dzialka,-1,-1;ID_line "ID_line" true true false 4 Long 0 0 ,First,#,in_memory\dom,ID_line,-1,-1;Shape_Leng "Shape_Leng" true true false 8 Double 0 0 ,First,#,in_memory\dom,Shape_Leng,-1,-1;Shape_Length "Shape_Length" true true false 8 Double 0 0 ,First,#,in_memory\dom,Shape_Length,-1,-1;kier_dom "kier_dom" true true false 0 Short 0 0 ,First,#,in_memory\dom,kier_dom,-1,-1;BEARING "BEARING" true true false 0 Double 0 0 ,First,#,in_memory\dom,BEARING,-1,-1" #</Process><Process ToolSource="c:\program files (x86)\arcgis\desktop10.5\ArcToolbox\Toolboxes\3D Analyst Tools.tbx\AddSurfaceInformation" Date="20170809" Time="102731">AddSurfaceInformation "C:\Users\Nowak Maciej\Documents\ArcGIS\Default.gdb\slopetesty" DEM_PKCh1.tif AVG_SLOPE BILINEAR # 1 0 NO_FILTER</Process><Process ToolSource="c:\program files (x86)\arcgis\desktop10.5\ArcToolbox\Toolboxes\Data Management Tools.tbx\JoinField" Date="20170809" Time="102852">JoinField "C:\Users\Nowak Maciej\Documents\ArcGIS\Default.gdb\slopetesty" ID_line in_memory\SLOP_value ID_line slope_result</Process><Process ToolSource="c:\program files (x86)\arcgis\desktop10.5\ArcToolbox\Toolboxes\Data Management Tools.tbx\CalculateField" Date="20170809" Time="102858">CalculateField "C:\Users\Nowak Maciej\Documents\ArcGIS\Default.gdb\slopetesty" slope_result null(!slope_result!) PYTHON_9.3 "def null(direction):\n		if direction is None:\n			return 0\n		else:\n			return direction"</Process></lineage></DataProperties><SyncDate>20170809</SyncDate><SyncTime>10271700</SyncTime><ModDate>20170809</ModDate><ModTime>10271700</ModTime></Esri><dataIdInfo><envirDesc Sync="TRUE">Microsoft Windows 7 Version 6.1 (Build 7601) Service Pack 1; Esri ArcGIS 10.5.0.6491</envirDesc><dataLang><languageCode value="pol" Sync="TRUE"></languageCode><countryCode value="POL" Sync="TRUE"></countryCode></dataLang><idCitation><resTitle Sync="TRUE">slopetesty</resTitle><presForm><PresFormCd value="005" Sync="TRUE"></PresFormCd></presForm></idCitation><spatRpType><SpatRepTypCd value="001" Sync="TRUE"></SpatRepTypCd></spatRpType></dataIdInfo><mdLang><languageCode value="pol" Sync="TRUE"></languageCode><countryCode value="POL" Sync="TRUE"></countryCode></mdLang><mdChar><CharSetCd value="004" Sync="TRUE"></CharSetCd></mdChar><distInfo><distFormat><formatName Sync="TRUE">File Geodatabase Feature Class</formatName></distFormat></distInfo><mdHrLv><ScopeCd value="005" Sync="TRUE"></ScopeCd></mdHrLv><mdHrLvName Sync="TRUE">dataset</mdHrLvName><refSysInfo><RefSystem><refSysID><identCode code="2180" Sync="TRUE"></identCode><idCodeSpace Sync="TRUE">EPSG</idCodeSpace><idVersion Sync="TRUE">6.12(9.0.0)</idVersion></refSysID></RefSystem></refSysInfo><spatRepInfo><VectSpatRep><geometObjs Name="slopetesty"><geoObjTyp><GeoObjTypCd value="002" Sync="TRUE"></GeoObjTypCd></geoObjTyp><geoObjCnt Sync="TRUE">0</geoObjCnt></geometObjs><topLvl><TopoLevCd value="001" Sync="TRUE"></TopoLevCd></topLvl></VectSpatRep></spatRepInfo><spdoinfo><ptvctinf><esriterm Name="slopetesty"><efeatyp Sync="TRUE">Simple</efeatyp><efeageom code="3" Sync="TRUE"></efeageom><esritopo Sync="TRUE">FALSE</esritopo><efeacnt Sync="TRUE">0</efeacnt><spindex Sync="TRUE">TRUE</spindex><linrefer Sync="TRUE">FALSE</linrefer></esriterm></ptvctinf></spdoinfo><eainfo><detailed Name="slopetesty"><enttyp><enttypl Sync="TRUE">slopetesty</enttypl><enttypt Sync="TRUE">Feature Class</enttypt><enttypc Sync="TRUE">0</enttypc></enttyp><attr><attrlabl Sync="TRUE">OBJECTID_1</attrlabl><attalias Sync="TRUE">OBJECTID_1</attalias><attrtype Sync="TRUE">OID</attrtype><attwidth Sync="TRUE">4</attwidth><atprecis Sync="TRUE">0</atprecis><attscale Sync="TRUE">0</attscale><attrdef Sync="TRUE">Internal feature number.</attrdef><attrdefs Sync="TRUE">Esri</attrdefs><attrdomv><udom Sync="TRUE">Sequential unique whole numbers that are automatically generated.</udom></attrdomv></attr><attr><attrlabl Sync="TRUE">Shape</attrlabl><attalias Sync="TRUE">Shape</attalias><attrtype Sync="TRUE">Geometry</attrtype><attwidth Sync="TRUE">0</attwidth><atprecis Sync="TRUE">0</atprecis><attscale Sync="TRUE">0</attscale><attrdef Sync="TRUE">Feature geometry.</attrdef><attrdefs Sync="TRUE">Esri</attrdefs><attrdomv><udom Sync="TRUE">Coordinates defining the features.</udom></attrdomv></attr><attr><attrlabl Sync="TRUE">OBJECTID</attrlabl><attalias Sync="TRUE">OBJECTID</attalias><attrtype Sync="TRUE">Integer</attrtype><attwidth Sync="TRUE">4</attwidth><atprecis Sync="TRUE">0</atprecis><attscale Sync="TRUE">0</attscale></attr><attr><attrlabl Sync="TRUE">droga</attrlabl><attalias Sync="TRUE">droga</attalias><attrtype Sync="TRUE">Integer</attrtype><attwidth Sync="TRUE">4</attwidth><atprecis Sync="TRUE">0</atprecis><attscale Sync="TRUE">0</attscale></attr><attr><attrlabl Sync="TRUE">rzeka</attrlabl><attalias Sync="TRUE">rzeka</attalias><attrtype Sync="TRUE">Integer</attrtype><attwidth Sync="TRUE">4</attwidth><atprecis Sync="TRUE">0</atprecis><attscale Sync="TRUE">0</attscale></attr><attr><attrlabl Sync="TRUE">dzialka</attrlabl><attalias Sync="TRUE">dzialka</attalias><attrtype Sync="TRUE">Integer</attrtype><attwidth Sync="TRUE">4</attwidth><atprecis Sync="TRUE">0</atprecis><attscale Sync="TRUE">0</attscale></attr><attr><attrlabl Sync="TRUE">ID_line</attrlabl><attalias Sync="TRUE">ID_line</attalias><attrtype Sync="TRUE">Integer</attrtype><attwidth Sync="TRUE">4</attwidth><atprecis Sync="TRUE">0</atprecis><attscale Sync="TRUE">0</attscale></attr><attr><attrlabl Sync="TRUE">Shape_Leng</attrlabl><attalias Sync="TRUE">Shape_Leng</attalias><attrtype Sync="TRUE">Double</attrtype><attwidth Sync="TRUE">8</attwidth><atprecis Sync="TRUE">0</atprecis><attscale Sync="TRUE">0</attscale></attr><attr><attrlabl Sync="TRUE">kier_dom</attrlabl><attalias Sync="TRUE">kier_dom</attalias><attrtype Sync="TRUE">SmallInteger</attrtype><attwidth Sync="TRUE">2</attwidth><atprecis Sync="TRUE">0</atprecis><attscale Sync="TRUE">0</attscale></attr><attr><attrlabl Sync="TRUE">BEARING</attrlabl><attalias Sync="TRUE">BEARING</attalias><attrtype Sync="TRUE">Double</attrtype><attwidth Sync="TRUE">8</attwidth><atprecis Sync="TRUE">0</atprecis><attscale Sync="TRUE">0</attscale></attr><attr><attrlabl Sync="TRUE">Shape_Length</attrlabl><attalias Sync="TRUE">Shape_Length</attalias><attrtype Sync="TRUE">Double</attrtype><attwidth Sync="TRUE">8</attwidth><atprecis Sync="TRUE">0</atprecis><attscale Sync="TRUE">0</attscale><attrdef Sync="TRUE">Length of feature in internal units.</attrdef><attrdefs Sync="TRUE">Esri</attrdefs><attrdomv><udom Sync="TRUE">Positive real numbers that are automatically generated.</udom></attrdomv></attr></detailed></eainfo><mdDateSt Sync="TRUE">20170809</mdDateSt></metadata>
